# Supplementary material for: The Binding of Different Substrate Molecules at the Docking Site and the Active Site of γ-Secretase Can Trigger Toxic Events in Sporadic and Familial Alzheimer’s Disease
Source: Int J Mol Sci. 2023 Jan 17;24(3):1835. doi: 10.3390/ijms24031835 (PMC9915333; doi:10.3390/ijms24031835)
Supplement: Supplementary file 1 [file ijms-24-01835-s001.zip]

Archive with 6 entries (6 files):
- Svedruzic_supp_Gsec_dock_Ms_12_2022.pdf
- Svedruzic_video S2.mp4
- Svedruzic_video S3.mp4
- Svedruzic_video S4.mp4
- Svedruzic_video S5.mp4
- Svedruzic_video_S1.mp4
